# Supplementary material for: Atomistic-Level Description of the Covalent Inhibition of SARS-CoV-2 Papain-like Protease
Source: Int J Mol Sci. 2022 May 23;23(10):5855. doi: 10.3390/ijms23105855 (PMC9143025; doi:10.3390/ijms23105855)
Supplement: Supplementary file 1 [file ijms-23-05855-s001.zip]

Archive with 1 entries (1 files):
- ijms-1730062-supplementary.pdf
